# Supplementary material for: The Neutrophil/Lymphocyte Ratio Was Identified as a Marker of Severe Influenza During the 2024–2025 Outbreak in France
Source: Infect Dis Rep. 2025 Oct 10;17(5):127. doi: 10.3390/idr17050127 (PMC12562332; doi:10.3390/idr17050127)
Supplement: Supplementary file 1 [file idr-17-00127-s001.zip › Table S2 Full dataset.xlsx]

## Sheet: Etude_grippe
Date of birth	Date of admission	Sex	Influenza type	Provenance	Cardiopathy	Diabetes	Smoke	Cancer	Immunodepression	BMI	Days of symptoms before admission	Co infection	fibrinogen	crp	leucocytes	neutrophils	lymphocytes	platelets	ASAT	ALAT	pneumonia	Lung involvement > 50%	Fi02 (%)	Antibiotic therapy received	Days of hospitalisation	Days on O2 therapy	Age	Overweight	Obesity	FIB-4	death	transfer to ICU	death or transfer to ICU	Vaccination	N/L	P/L	Age > 65	N/L > 15	P/L > 300	Actue renal failure	Oseltamivir
1944-11-28	2021-01-07	M	A	home	no	no	yes	yes	yes		5	yes	6.5	126	1	0.15	0.61	81	14	6	no	no	21	yes	8	2	76			5.363	no	no	no	yes	0.246	132.787	> 65	< 15	< 300	yes	no
1961-12-31	2021-01-10	F	A	home	no	yes	no	no	no	33.09	7	no		56	16.31	5.01	10.45	241			yes	no	21	yes	7	5	59	yes	yes		no	no	no	yes	0.479	23.062	< 65	< 15	< 300	no	yes
1942-05-04	2021-02-11	M	A	home	yes	no	no	no	no	18.13	1	no		24	4.99	3.6	7.2	112	68	30	no	no	21	yes	3	1	78	no	no	8.646	no	no	no	yes	0.5	15.556	> 65	< 15	< 300	no	yes
1927-02-09	2021-01-09	F	A	nursing home	no	no		no	no	22.9	3	no	4.5	124	7.6	6.1	12	228	188	58	no	no	21	non	6	1	93	no	no	10.069	no	no	no	no	0.508	19	> 65	< 15	< 300	yes	yes
1947-07-01	2021-01-09	M	A	home	no	no		yes	yes	20.1		no		30	7.29	6.01	7.1	271	67	26	yes	no		yes	6	0	73	no	no	3.539	no	no	no		0.846	38.169	> 65	< 15	< 300	yes	yes
1928-12-28	2021-01-07	F	A	home	yes	no	no	no	no	22	2	no		15	10.5	8.5	4.8	277	33	17	yes	yes	21	yes	10	7	92	no	no	2.658	no	no	no	yes	1.771	57.708	> 65	< 15	< 300	yes	yes
1934-04-23	2021-01-10	M	A	home	no	no		yes	yes	26.53	3	no	3.5	31	5.98	3.07	1.72	70	75	42	yes	no		no		0	86	yes	no	14.218	no	no	no		1.785	40.698	> 65	< 15	< 300	no	yes
1925-06-29	2021-01-01	M	A	home	yes	oui	yes	no	yes	26.1	3	yes		49	3.09	1.73	0.81	289	33	17	no	no	21	no	31	4	95	yes	no	2.631	no	no	no	yes	2.136	356.79	> 65	< 15	> 300	yes	yes
1969-08-18	2020-12-19	F	A	home	no	no		no	yes	21.2	7		2.3	38	2.3	1.4	0.62	162	27	13	no	no		no	4	0	51	no	no	2.357	no	no	no		2.258	261.29	< 65	< 15	< 300	no	no
1966-06-04	2021-01-20	F	A	home	no	no		no	no		3	no		213	6.96	4.28	1.73	153	58	29	no	no					54			3.801	no	no	no		2.474	88.439	< 65	< 15	< 300	no	yes
1947-05-15	2020-12-24	F	A	home	no	no		yes	yes	24.35	5	yes		34	3.06	1.93	0.75	186	40	22	yes	no		yes	26	20	73	no	no	3.347	no	yes	oui	no	2.573	248	> 65	< 15	< 300	no	yes
1945-11-14	2020-12-22	M	A	home	yes	no		no	no	27.06	3			155	3.9	2.6	1	116	59	31	no	no		yes	5	0	75	yes	no	6.851	no	no	no	no	2.6	116	> 65	< 15	< 300	no	yes
		F	A	home	no	no		no	no	21.6	5		4.5	87	6.07	3.85	1.28	287	28	22	no	no	0.27	yes	1	1	56	no	no	1.165	no	yes	oui	no	3.008	224.219	< 65	< 15	< 300	no	yes
1971-07-26	2021-01-04	F	A	home	no	no	yes	no	yes	21.6	0	yes	3.9	2	16.06	9.97	3.28	1	24	19	no			no	3	0	49	no	no	269.793	no	no	no	no	3.04	0.305	< 65	< 15	< 300	no	no
1961-01-29	2021-01-20	F	A	home	no	no		no	no	24.22		no		66	5.1	3.66	1.04	112	173	63	yes	yes	1	yes	5	5	59	no	no	11.482	yes	no	yes		3.519	107.692	< 65	< 15	< 300	no	yes
		M	A	home	no	yes		yes	no	27.4	3		7.4	28	5.69	4.1	1.06	274	30	21	no	no	0.27	no	1	1	75	yes	no	1.792	no	yes	yes	no	3.868	258.491	> 65	< 15	< 300	yes	yes
1943-03-04	2020-12-23	M	A	home	no	non	no	yes	no	25.12	2	yes		49	4.57	3.22	0.75	136	25	11	no	no		yes	14	4	77	yes	no	4.268	no	no	no		4.293	181.333	> 65	< 15	< 300	no	yes
1938-11-02	2020-11-04	M	A	home	yes	no	no	no	no	27.9	4	yes		185	10.4	8	1.82	173	62	24	yes	no		yes	22	19	82	yes	no	5.999	no	yes	yes		4.396	95.055	> 65	< 15	< 300	no	yes
1965-04-11	2021-02-02	F	A	home	no	no		no	yes	18.71		yes	7.4	152	10.23	7.77	1.76	195	42	23	yes	no	21	yes		9	55	no	no	2.47	no	no	no	no	4.415	110.795	< 65	< 15	< 300	no	yes
		F	A	home	no	no		no	no	14.9	8		4.5	11	14.05	10.19	2.18	307	54	26	no	no	0.3	no	1	1	48	no	no	1.656	no	yes	yes	no	4.674	140.826	< 65	< 15	< 300	no	yes
1952-02-02	2021-03-10	M	A	home	no	no	yes	no	no	24.8	1	no		190	13.7	10.4	2.1	196	41	38	no	no		yes	4	2	69	no	no	2.341	no	no	no		4.952	93.333	> 65	< 15	< 300	no	no
1980-12-06	2020-11-22	M	A	nursing home	no	no	no	no	no	18.9	7	yes	5.2	135	6.85	5.37	1.06	278	19	6	no	no		yes	12	0	39	no	no	1.088	no	no	no	no	5.066	262.264	< 65	< 15	< 300	no	yes
1933-09-28	2021-01-01	F	A	nursing home	yes	no	no	no	no	29.26	3	no		12	8.19	6.7	1.2	159	65	38	no	no		no	5	3	87	yes	no	5.77	no	no	no	yes	5.583	132.5	> 65	< 15	< 300	yes	yes
1954-02-01	2020-12-12	F	A	home	no	no	no	no	no	32.6	5	no	4.2	42	3.82	2.91	0.49	118	93	84	no	no		no	6	0	66	yes	yes	5.676	no	no	no	no	5.939	240.816	> 65	< 15	< 300	yes	no
1949-10-17	2020-12-25	M	A	home	yes	no		no	yes	17.56	1	yes		96	6.03	4.87	0.79	313	23	36	yes	no		yes	12	3	71	no	no	0.87	yes	no	yes		6.165	396.203	> 65	< 15	> 300	yes	yes
1950-09-30	2021-01-11	F	A	home	yes	no	yes	yes	no	19.29	6	no		39	8.6	6.4	1.03	232	17	11	no	no	21	yes	7	4	70	no	no	1.547	no	no	no	yes	6.214	225.243	> 65	< 15	< 300	no	yes
1924-10-18	2021-01-14	M	A	home	yes	no		no	no	22.55		no		53	5.9	4.4	0.7	168	50	14	no	no		no			96	no	no	7.636	no	no	no		6.286	240	> 65	< 15	< 300	no	yes
		F	A	home	no	yes		no	no	41.6	1		4.8	102	6.54	4.32	0.63	207	27	13	no	no	0.27	no	1	1	80	no	yes	2.894	yes	yes	yes	no	6.857	328.571	> 65	< 15	> 300	yes	yes
		M	A	home	no	no		no	no	25.9	4		7.9	241	4.52	3.83	0.55	189	178	73	yes	no	1	yes	3	3	65	no	no	7.165	no	yes	yes	no	6.964	343.636	< 65	< 15	> 300	yes	yes
1933-04-30	2021-01-19	M	A	home	yes	yes	no	yes	yes	22.82	8	no		1	5.73	4.81	0.68	114	25	18	yes	no	21	yes		2	87	no	no	4.497	no	no	no	yes	7.074	167.647	> 65	< 15	< 300	no	no
		M	A	home	yes	yes		no	no	22.5	7	yes	6.2	183	13.1	11.1	1.49	248	35	37	yes	no					70	no	no	1.624		yes	yes	yes	7.45	166.443	> 65	< 15	< 300	no	yes
1963-04-16	2021-02-23	M	A	home	no	no	no	no	no	24.04	6	no	5.5	173	2.59	2.24	0.3	118	31	31	yes	no	21	yes	4	1	57	no	no	2.69	no	no	no	no	7.467	393.333	< 65	< 15	> 300	no	yes
1939-02-21	2020-12-09	F	A	nursing home	yes	no	yes	no	yes	20.2	1	no	5	184	6.15	4.91	0.65	228	28	7	yes	no		yes	8	5	81	no	no	3.76	no	no	no	no	7.554	350.769	> 65	< 15	> 300	no	yes
1940-03-09	2020-12-16	M	A	home	no	no	no	no	no	24.62	2	no	3.5	96	6.41	5.35	0.69	238	44	20	no	no		no	5	0	80	no	no	3.307	no	no	no	no	7.754	344.928	> 65	< 15	> 300	yes	yes
1942-06-17	2021-01-07	F	A	home	yes	no	no	yes	yes	24.3	10	no		120	16.6	11.5	1.41	170	19	17	no	no		no	8	0	78	no	no	2.114	no	no	no	yes	8.156	120.567	> 65	< 15	< 300	yes	yes
1949-11-18	2021-05-06	F	A	home	no	no	no	no	no	24.58	1	yes		169	4.9	3.94	0.47	199	69	22	yes	no		yes	9	4	72	no	no	5.323	no	no	no	no	8.383	423.404	> 65	< 15	> 300	no	yes
1959-01-12	2021-01-13	M	A	home	no	no	yes	no	no	20.31	10	no		200	17.5	14.14	1.56	328	61	75	yes	no	21	yes			62	no	no	1.331	no	no	no	no	9.064	210.256	< 65	< 15	< 300	no	yes
1958-03-21	2021-01-02	M	A	home	yes	no	yes	no	no	18.29	5	yes	10.6	398	2.51	2.15	0.23	155	65	25	yes	no		yes	19	16	62	no	no	5.2	yes	yes	yes	no	9.348	673.913	< 65	< 15	> 300	yes	yes
1928-05-15	2021-01-22	M	A	home	no	no		no	no	25.37	3	no		76	6.76	5.28	0.56	160	29	15	no	no		yes	11	1	92	yes	no	4.305	no	no	no		9.429	285.714	> 65	< 15	< 300	no	yes
1982-05-18	2021-01-15	M	A	home	yes	no	yes	no	no	23.21	1	no	5.1	60	8.96	6.86	0.7	32	39	25	no	no		no	4	0	38	no	no	9.263	no	no	no	no	9.8	45.714	< 65	< 15	< 300	no	yes
1940-09-19	2021-02-24	F	A	home	no	no	no	yes	yes	18.18	2	yes		186	13.9	11.9	1.1	242	41	8	no	no		yes	14	0	80	no	no	4.792	no	no	no		10.818	220	> 65	< 15	< 300	yes	no
1947-12-31	2021-02-11	F	A	home	no	no	no	no	no	26.18		yes		262	4.84	4.31	0.39	276	198	177	yes	yes		yes	30		73	yes	no	3.936	no	yes	yes		11.051	707.692	> 65	< 15	> 300	no	yes
1937-01-08	2021-01-09	F	A	home	yes	no	no	yes	yes	16.4	4	no	6.6	174	15.58	12.8	1.14	342	28	14	yes	no	21	yes	8	6	84	no	no	1.838	no	no	no		11.228	300	> 65	< 15	> 300	no	no
1954-06-18	2021-01-18	F	A	home	no	yes		no	yes	16.5	3	no		430	14.1	12.28	1.04	337	20	12	yes	no	21	yes			66	no	no	1.131	no	no	no	no	11.808	324.038	> 65	< 15	> 300	no	yes
1958-11-23	2021-01-20	M	A	home	no	yes	no	no	yes		3	no		202	13.4	11.42	0.85	320	14	15	yes	no	21	yes	4	2	62	no	no	0.7	no	no	no	no	13.435	376.471	< 65	< 15	> 300	no	yes
1935-10-08	2020-12-23	F	A	home	yes	no		no	no	28.2	2		3.8	27	5.54	4.61	0.34	187	32	18	no	no		no	7	0	85	yes	no	3.428	no	no	no		13.559	550	> 65	< 15	> 300	no	yes
		F	A	home	no	no		no	no	21	1		4.1	75	11.14	9.21	0.67	153	75	50	no	no	0.5	no			70	no	no	4.853	no	yes	yes	yes	13.746	228.358	> 65	< 15	< 300	no	yes
1942-10-24	2021-02-06	M	A	home	no	no	yes	no	no	25.09				241	7.67	6.34	0.45	124	66	42	no	no		yes			78	yes	no	6.406	no	no	no		14.089	275.556	> 65	< 15	< 300	yes	yes
		M	A	home	yes	yes		no	no	24.9	2		4.6	67	5.48	4.74	0.31	80	42	12	no	no	0.46	no			83	no	no	12.579	no	yes	yes	no	15.29	258.065	> 65	> 15	< 300	yes	yes
1931-12-31	2021-02-16	M	B	home	yes	no	no	no	no	22.96		no			10.39	10.37	0.65	133	615	194	no			no	2		89	no	no	29.547	yes	no	yes		15.954	204.615	> 65	> 15	< 300	no	no
		F	A	home	no	no		yes	yes	30.4	1		5.4	306	22.63	21.16	1.24	119	114	34	yes	no	0.23	no	1	1	71	no	yes	11.665	no	yes	yes	no	17.065	95.968	> 65	> 15	< 300	yes	yes
1946-07-03	2021-01-05	M	A	nursing home	no	no	no	no	no		3	yes			8.33	7.31	0.39	134	113	59	yes	no		yes	6	3	74	no	no	8.124	no	no	no	yes	18.744	343.59	> 65	> 15	> 300	no	yes
		M	A	other	no	no		no	no	17.4	1		6.4	213	8.13	7.41	0.39	195	213	108	yes	yes	0.6	no	19		62	non	no	6.517	no	yes	yes	no	19	500	< 65	> 15	> 300	yes	yes
1938-01-05	2021-01-17	M	B	home	no	no	yes	no	no	17.5	1	no		38	8.5	7.04	0.37	220	114	31	no			no	10	0	83	non	no	7.725	no	no	no	no	19.027	594.595	> 65	> 15	> 300	no	no
		M	B	home	yes	no		yes	yes	24.8	5		8.2	9.02	19.63	16.29	0.79	149	214	53	yes	yes	0.57	yes	1	1	83	non	no	16.374	yes	yes	yes	no	20.62	188.608	> 65	> 15	< 300	yes	yes
1924-04-06	2021-01-06	M	A	home	no	no	yes	no	non	22.34	1	no		85	10.8	9.6	0.38	168	19	12	yes	no		yes	10	0	96	non	no	3.134	yes	no	yes	yes	25.263	442.105	> 65	> 15	> 300	yes	yes
1958-04-09		M	A	home							1	yes		103	7.98	6.92	0.22	120	104	69	yes	yes					63			6.573	no	yes	yes	no	31.45	545.45	< 65	> 15	> 300	no	yes
		M	A	home	yes	yes		yes	yes	28.8	5		1.9	75	21.46	19.1	0.34	77	67	27	yes	no	0.6	no	1	1	66	yes	no	11.052	yes	yes	yes	no	56.176	226.471	> 65	> 15	< 300	yes	yes
		F	B	home	no	no		no	no	21.9	1		5.2	76	32.68	27.32	0.37	325	29	36	no	no	1	yes	8		31	non	no	0.461	no	yes	yes	no	73.838	878.378	< 65	> 15	> 300	no	yes
